# Supplementary material for: Age-related effects on a novel dual-task Stroop paradigm
Source: PLoS One. 2021 Mar 2;16(3):e0247923. doi: 10.1371/journal.pone.0247923 (PMC7924780; doi:10.1371/journal.pone.0247923)
Supplement: S1 File — (CSV) [file pone.0247923.s001.csv]

PID	ageGroup	Dual Ink.Congruent	Dual Word.Congruent	Single.Congruent	Dual Ink.Incongruent	Dual Word.Incongruent	Single.Incongruent	Dual Ink.Neutral	Dual Word.Neutral	Single.Neutral	zDual Ink.Congruent	zDual Word.Congruent	zSingle.Congruent	zDual Ink.Incongruent	zDual Word.Incongruent	zSingle.Incongruent	zDual Ink.Neutral	zDual Word.Neutral	zSingle.Neutral	errorDual Ink.Congruent	errorDual Word.Congruent	errorSingle.Congruent	errorDual Ink.Incongruent	errorDual Word.Incongruent	errorSingle.Incongruent	errorDual Ink.Neutral	errorDual Word.Neutral	errorSingle.Neutral	CountErrorRate.Ink	CountRelativeErrors.Ink	CountErrorRate.Word	CountRelativeErrors.Word
201	Old	865.2931034	911.0338983	733.0666667	1075.481481	1149.76	965.1428571	879.7666667	901.2	828.7666667	-0.134793075	0.063979103	-0.709399113	0.778606044	1.101392366	0.299116154	-0.071896449	0.021244704	-0.293523142	0.016949153	0	0	0	0.107142857	0.066666667	0	0	0	0	0	0.125	0.125
202	Old	1109.965517	1032.644068	946.05	1611.954545	1548.5	1212.8	1032.551724	1051.4	848.1666667	-0.00111269	-0.193250005	-0.408428999	1.246287934	1.088608712	0.254422373	-0.193479471	-0.146643087	-0.651660871	0.016949153	0	0	0.153846154	0	0	0	0	0	1	1.25	0.875	1.25
203	Old	1013.050847	1074.766667	1096.866667	1331.931034	1673.607143	1379.1	1026.1	1093.9	1003.733333	-0.472303857	-0.264740357	-0.19041333	0.600158416	1.749288249	0.758797736	-0.428416766	-0.200390864	-0.50364065	0	0	0	0	0	0	0	0	0	1	1.5	0.625	0.75
204	Old	843.8333333	971.2	972.1	950.9285714	1327.185185	1281.25	865.1	1071.433333	953.7666667	-0.577798554	-0.100250199	-0.096875741	-0.176255857	1.234480024	1.062250722	-0.498061351	0.275564484	-0.165614708	0	0	0	0	0	0	0	0	0	1	1.25	0.75	1.125
205	Old	799.8666667	887.95	782.7333333	920.6296296	1126.521739	1046.071429	836.3	805.8	752.8333333	-0.343348715	0.139779953	-0.437323411	0.3190246	1.448323149	1.007060882	-0.143515362	-0.310804948	-0.601322055	0	0	0	0.035714286	0	0.066666667	0	0	0	1	1.5	0.625	0.75
206	Old	1088.779661	1042.833333	883.25	1373.08	1276.24	1112.633333	1157.137931	996.9666667	864.2666667	0.111085406	-0.065012514	-0.676645577	1.20071979	0.829562323	0.20250908	0.3730813	-0.240805119	-0.749402763	0	0	0	0.107142857	0.107142857	0	0.033333333	0	0	0.875	1.25	0.875	1
207	Old	1079.216667	1183.576271	1040.45	1238.827586	1534.928571	1283.166667	1123.137931	1165.2	969.0333333	-0.309212006	0.101587209	-0.461812396	0.319077463	1.484643901	0.493612999	-0.136321154	0.029251195	-0.74293564	0	0	0	0.033333333	0	0	0	0	0	1	1.5	0.625	0.75
208	Old	736.1833333	758.2166667	690.6333333	901.1	968.1666667	997.7241379	769.6	781.862069	750.4333333	-0.276058268	-0.171547066	-0.492116601	0.50619464	0.824313458	0.964514072	-0.117552247	-0.059389301	-0.208465925	0	0	0	0	0	0.033333333	0	0.033333333	0	1	1.25	0.875	1.25
209	Old	936.3220339	1017.086207	858.3833333	1151.259259	1363.259259	1249.366667	924.6785714	972.5666667	869.2666667	-0.271581984	0.028854281	-0.561507717	0.527967307	1.316590353	0.892919017	-0.314894733	-0.136754848	-0.521022587	0	0	0	0.035714286	0	0	0	0	0	0.125	0.125	0.125	0.125
210	Old	943.2033898	900.4	749.75	1403.375	1422.083333	1248.555556	976.3666667	944.8	788.0333333	-0.122256818	-0.260793793	-0.748385905	1.367129491	1.427680674	0.866042601	-0.014920926	-0.117089247	-0.624478495	0.016666667	0	0	0.076923077	0.076923077	0.1	0	0	0	1	1.25	0.75	1.125
211	Old	895.0333333	968.4827586	933.15	1104.185185	1216.655172	1131.310345	828.7586207	917.6	747.1724138	-0.212837417	0.027400578	-0.088165624	0.471255361	0.839121604	0.559976191	-0.429608398	-0.139026482	-0.696460135	0	0	0	0.068965517	0.033333333	0	0	0	0.033333333	0.25	0.25	0	0
212	Old	888.2033898	998.3050847	687.1	1010.206897	1359.222222	849.9333333	872.3	1117.296296	784.1	-0.102524659	0.224313922	-0.699503177	0.259644634	1.295702016	-0.216129913	-0.149734118	0.57754117	-0.411557179	0	0	0	0	0.035714286	0	0	0.068965517	0	0.5	1	0.125	0.125
213	Old	875.3	957.8666667	1166.694915	946.0344828	1128.769231	1158.793103	862.8333333	984.5862069	1057.310345	-0.500204291	-0.192312634	0.586409315	-0.236434927	0.444984182	0.556943406	-0.546692576	-0.092675288	0.178513514	0	0	0	0	0	0	0	0	0	0	0	0	0
214	Old	1274.372881	1302.067797	1125.133333	1429.678571	1475.928571	1589.9	1228.866667	1190.357143	1194.1	-0.061374967	0.038150304	-0.597686645	0.49673618	0.662941555	1.07251267	-0.224907453	-0.363296423	-0.349845981	0	0	0	0.034482759	0	0	0	0	0	0.875	1.25	0.875	1.25
215	Old	652.6166667	705.2333333	674.0333333	853.6896552	1037.533333	847.0689655	680.0333333	750.9333333	686.7586207	-0.514375925	-0.214513734	-0.39232242	0.631538301	1.67926275	0.593807015	-0.358128442	0.045930399	-0.319801054	0	0	0	0.033333333	0	0	0	0	0.033333333	0	0	0	0
216	Old	1022.483333	1236.576271	962.1833333	1212.133333	1491.357143	1118.066667	927.3666667	1068.466667	1074.357143	-0.265718191	0.39259597	-0.451134601	0.317436404	1.176021417	0.028190905	-0.558192335	-0.124324085	-0.106211466	0	0	0	0	0	0	0	0	0	0.375	0.375	0.125	0.125
217	Old	782.7118644	774.1016949	604.9830508	916.8214286	1109.321429	837.862069	826.4666667	817.9655172	616.9642857	-0.014178076	-0.049694782	-0.74730442	0.539020095	1.333077167	0.213314963	0.16630925	0.131242248	-0.697882164	0.016666667	0	0.016666667	0	0	0.033333333	0	0.033333333	0.066666667	0	0	0	0
218	Old	701.6610169	637	613.9833333	828.037037	742.5	838.7037037	726.7931034	727.6551724	694.4333333	-0.007527416	-0.387336945	-0.52253354	0.734787179	0.232354906	0.797441648	0.140094851	0.14515852	-0.049981792	0.016666667	0.016666667	0	0.068965517	0.034482759	0.068965517	0	0	0
219	Old	1015.816667	1133.733333	838.8833333	1378.107143	1455.321429	1133.896552	1101.3	930.0333333	755.7333333	-0.099306753	0.186948461	-0.528831185	0.780191801	0.967637669	0.187344691	0.108213104	-0.307554893	-0.730686629	0	0	0	0	0	0	0	0	0	1	1.25	0.75	1.125
220	Old	836.9	780.3666667	786.45	1114.133333	1347.222222	1128.5	727.0333333	765.2666667	718.5333333	-0.140577646	-0.324468336	-0.30468057	0.761202345	1.51939002	0.807934001	-0.497950118	-0.373585365	-0.525598777	0	0	0	0	0	0	0	0	0	1	1.5	0.625	0.75
221	Old	1412.322034	1301.966102	1314.533333	1685.333333	1797.275862	1523.137931	1466.966667	1189.766667	1293.1	-0.004655712	-0.244456038	-0.217147799	0.588590136	0.831838092	0.236144105	0.114085532	-0.488262244	-0.263721827	0	0	0	0.1	0.033333333	0	0	0	0	1	1.5	0.625	0.75
222	Old	765.7666667	659.1333333	719.1833333	786.3103448	882.2307692	921.8571429	785.8666667	691.9666667	688.8333333	0.104358519	-0.663226397	-0.230964994	0.252239271	0.942708832	1.227953658	0.249045516	-0.426880307	-0.449435162	0	0	0	0	0.071428571	0.034482759	0	0	0	0.875	1.5	0.625	0.75
223	Old	988.5666667	1138.362069	1001.616667	1107.068966	1344.928571	1026.5	937.0333333	1165.766667	984.3448276	-0.321549327	0.292848909	-0.268023673	0.164497656	1.140098511	-0.165962622	-0.532917558	0.405251134	-0.33886555	0	0	0	0	0	0	0	0	0	1	1.125	1	1.285714286
224	Old	719.8666667	965	535.0166667	857.25	1403.653846	623.2068966	764.8571429	864.7666667	539.9333333	-0.198449591	0.567775897	-0.776244457	0.230976347	1.938898105	-0.500583856	-0.057820615	0.254471567	-0.760876186	0	0	0	0.034482759	0.071428571	0.033333333	0	0	0	0.125	0.125	0.125	0.125
225	Old	956	1034.859649	829.2166667	1497.434783	1386.72	1314.107143	1005.8	1080.461538	847.0666667	-0.282053631	-0.045534531	-0.662307415	1.34183982	1.009779494	0.791996028	-0.132691425	0.09123653	-0.608770962	0.017241379	0.05	0	0.041666667	0.137931034	0.066666667	0	0.103448276	0	0	0	0	0
226	Old	1341.733333	1227.266667	1314.716667	2122.681818	2020.5	1962.521739	1345.466667	1241.033333	1272.133333	-0.218278791	-0.474165154	-0.278673636	1.527505146	1.299081146	1.169472704	-0.20993305	-0.443390236	-0.373867238	0	0	0	0.214285714	0.24137931	0.233333333	0	0	0	0.625	1.375	0.75	1.25
227	Old	969.3559322	1003.084746	813.3666667	1119.689655	1271.678571	1039.666667	1029.172414	1139.965517	812.7586207	-0.088233228	0.019698344	-0.587395954	0.392831869	0.879193553	0.136759805	0.103178393	0.457714247	-0.58934169	0.016666667	0	0	0.033333333	0	0	0	0	0	0.75	0.875	0.875	1.25
228	Old	705.3898305	782.9666667	610.8833333	896.75	976.6428571	727.862069	678.8333333	757.2	656.8333333	-0.208211705	0.272692541	-0.794064106	0.978043401	1.473304823	-0.068904723	-0.372837293	0.112963168	-0.509216835	0	0	0	0	0.034482759	0.033333333	0	0	0	1	1.375	0.625	0.625
229	Old	905.8103448	921.35	797.85	1549.740741	1379.571429	1083.766667	951.7333333	893.5333333	875.9333333	-0.277162384	-0.227408593	-0.622822335	1.784529341	1.239693028	0.292605837	-0.130129341	-0.316470069	-0.372820529	0	0	0	0	0.034482759	0	0	0	0	1	1.375	0.875	1
230	Old	954.6666667	1105	884.6166667	1092.344828	1487.392857	1096.733333	980.2333333	1034.566667	946.1	-0.261107101	0.188661395	-0.470683264	0.150799547	1.332707473	0.163929114	-0.184616538	-0.022061627	-0.286736924	0.017241379	0	0	0	0.034482759	0	0	0	0	1	1.5	0.625	0.75
231	Old	1015.4	1200.983333	1083.633333	1121.966667	1626	1358.428571	956.6	1155.066667	1080.366667	-0.520097095	0.232728698	-0.243306004	-0.087805391	1.956824842	0.871411247	-0.758621513	0.046466008	-0.256557361	0	0	0	0	0	0	0	0	0	1	1.5	0.625	0.75
232	Old	701.4166667	755.0166667	738.15	890.2333333	1035.964286	832.2068966	715.4333333	765.3793103	744.4666667	-0.527227905	-0.165496545	-0.279324946	0.747042795	1.730540098	0.355438656	-0.432633355	-0.095561971	-0.236695535	0	0	0	0	0	0	0	0	0	0	0	0	0
233	Old	1014.464286	965.6440678	748.5833333	1340.703704	1530.37931	937.5333333	981.0689655	950.5666667	745.3666667	0.062358439	-0.065563213	-0.634318719	0.917190455	1.414189813	-0.139220639	-0.025145975	-0.105069921	-0.642747222	0.01754386	0	0	0	0	0	0	0	0	0.875	1.125	0.5	0.875
101	Young	783.3666667	810.0535714	739.0833333	943.7586207	982.8571429	913.5357143	775.7931034	731.3214286	772.9333333	-0.150086472	-0.020176179	-0.365655151	0.630692188	0.821021509	0.483568846	-0.186954135	-0.40343965	-0.200875329	0	0.050847458	0	0	0.066666667	0.066666667	0.033333333	0.034482759	0	1	1.5	0.625	0.75
102	Young	649.0333333	690.55	694.220339	878.5714286	1186.423077	932.08	664.8928571	753.0333333	679.0740741	-0.436040508	-0.268255596	-0.253422336	0.491611737	1.735759348	0.707860575	-0.371946036	-0.015736273	-0.314634252	0	0	0.016666667	0.034482759	0.103448276	0.107142857	0.034482759	0	0.1	1	1.25	0.875	1.25
103	Young	648.2372881	740.2166667	618.0350877	840.3103448	828.6785714	777.7777778	673.4827586	676.4	637.0344828	-0.24513764	0.16418961	-0.379543676	0.609627171	0.557863375	0.33134432	-0.132790077	-0.11980775	-0.29499244	0	0	0.033898305	0	0.034482759	0.068965517	0.033333333	0	0.033333333	0	0	0.75	1.125
104	Young	921.3636364	971.5178571	747.8983051	1027.521739	1285.045455	899.9310345	869.3703704	1026.4	779.3793103	-0.000275594	0.182177777	-0.631315895	0.38591132	1.322743144	-0.078244117	-0.189419131	0.381830605	-0.516792821	0.06779661	0.034482759	0.016666667	0.206896552	0.24137931	0.033333333	0.1	0	0.033333333	0.5	1	0.625	1
105	Young	559.4310345	657.9827586	549.6724138	680.2962963	1068.380952	633.7037037	641.6896552	775.6785714	548.7	-0.43479164	0.057846018	-0.483572765	0.169386319	2.109333262	-0.063519456	-0.023599501	0.646180622	-0.488433641	0.016949153	0.016949153	0.016949153	0.068965517	0.16	0.1	0.033333333	0.034482759	0	1	1.375	0.625	0.875
106	Young	572.0666667	583.6666667	474.25	642.4230769	686.2608696	590.2962963	607.862069	534.0689655	507.137931	0.050395511	0.142718702	-0.72811714	0.610354845	0.959255266	0.195483233	0.335287386	-0.252024231	-0.466365526	0	0	0	0.071428571	0.206896552	0.1	0.033333333	0.033333333	0.033333333	1	1.25	0.875	1.25
107	Young	527.9322034	612.4482759	577.3166667	597.137931	733.4230769	693.6206897	542.3103448	612.5714286	564.9310345	-0.450576869	0.102788508	-0.127234203	0.002544679	0.894865854	0.634261423	-0.356436601	0.103594845	-0.208328601	0.016666667	0	0	0.033333333	0.037037037	0.033333333	0.033333333	0.066666667	0.033333333	0	0	0	0
108	Young	812.7966102	765.7192982	770.5344828	846.25	1024.227273	796.1666667	822.2758621	733.8214286	693.2857143	0.068075624	-0.128489824	-0.108384621	0.207756083	0.950877999	-0.001360632	0.107655058	-0.261675402	-0.430927224	0	0.05	0.033333333	0.172413793	0.24137931	0	0	0	0.066666667	0.125	0.125	0.5	0.625
109	Young	664.3859649	862.6140351	605.9824561	791.3333333	967.4583333	695.9259259	687.0344828	814.8518519	611.9	-0.253094635	0.482640167	-0.469862594	0.218077772	0.871775768	-0.136032269	-0.169033368	0.305368097	-0.447899292	0.033898305	0.017241379	0.05	0	0.142857143	0.068965517	0	0.068965517	0	0.5	0.875	0.5	0.5
110	Young	844.3728814	994.5454545	864.3684211	1001.1	1304.807692	814.0666667	871.8076923	957.5	785.8333333	-0.252170523	0.221057051	-0.189160078	0.241711899	1.198763186	-0.347672226	-0.16571726	0.104318487	-0.436641813	0	0.035087719	0.033898305	0	0.133333333	0	0.071428571	0.034482759	0	0.875	1.375	0.75	0.875
111	Young	535.7288136	643.05	494.1016949	611.4615385	963.8846154	638.7241379	573.4137931	637.3666667	535.8275862	-0.370604622	0.199325406	-0.591665771	0.031574626	1.903120223	0.176352881	-0.170478233	0.169144018	-0.370080089	0	0	0	0.133333333	0.103448276	0.033333333	0.033333333	0	0.033333333	0.125	0.125	0	0
112	Young	739.9152542	742.4833333	607.9166667	786.7333333	974.7857143	779.6296296	703.3	703.1333333	604.9	0.074608465	0.088269402	-0.627560121	0.323657981	1.324005611	0.285869716	-0.120166963	-0.121053549	-0.643607327	0.016666667	0	0	0	0	0.068965517	0	0	0	1	1.5	0.625	0.75
113	Young	953.9642857	996.9322034	745.2413793	1023.892857	966	867.1666667	1024.066667	846.5333333	731.2666667	0.183129969	0.336803262	-0.563360391	0.433227121	0.226175291	-0.127298757	0.433848745	-0.20109317	-0.613340475	0.01754386	0	0.033333333	0	0.074074074	0	0	0	0	0.75	1.25	0.625	0.875
114	Young	473.7333333	552.1864407	482.0169492	539.2666667	634.3928571	544	481.9310345	528.5517241	509.9333333	-0.369748507	0.249601456	-0.3043533	0.147605986	0.898582008	0.184973401	-0.305031556	0.063016612	-0.083966727	0	0.016666667	0.016666667	0	0.034482759	0	0.033333333	0.033333333	0	1	1.25	0.875	1.25
115	Young	730.35	838.1355932	660.25	861.6296296	1110.130435	811.1111111	792.5714286	870.4666667	653.25	-0.242200862	0.195448151	-0.526832555	0.290842549	1.299846897	0.085718849	0.010440942	0.326724159	-0.55525512	0	0	0	0.1	0.08	0.068965517	0.034482759	0	0.066666667	1	1.375	0.875	1.25
116	Young	883.6896552	686.1864407	652.0666667	1019.8	702.0833333	772.4642857	936.9310345	729.1333333	682.5	0.442620432	-0.272834752	-0.396433597	0.935680011	-0.215248275	0.03970665	0.635487272	-0.117259679	-0.286188879	0.016949153	0.016666667	0	0.62962963	0.571428571	0.066666667	0	0	0	0.875	1.375	1	1.875
117	Young	924.6140351	898.8448276	752.4166667	1086.928571	1328	841.4137931	916.7241379	1071.931034	788.7857143	-0.005737925	-0.086191163	-0.543349953	0.501019221	1.253660801	-0.265494803	-0.030370727	0.454195879	-0.429803285	0.05	0.016949153	0	0	0.137931034	0.033333333	0.033333333	0.033333333	0.066666667	0.625	1	0.375	0.75
118	Young	475.4912281	528.6833333	508.25	571.2142857	668.5416667	578.6666667	523.2333333	583.5172414	554.8571429	-0.510214815	-0.085654058	-0.248745769	0.25381311	1.030646182	0.313295405	-0.129154049	0.352010994	0.123256124	0.05	0	0	0.066666667	0.142857143	0.172413793	0	0.033333333	0.066666667	0.875	1.125	0.875	1.25
119	Young	801.3571429	959.6140351	754.95	1051.1	1222.222222	1016.178571	814.1	918.4	831.9	-0.352140884	0.187819288	-0.510478436	0.499962265	1.08381794	0.380813075	-0.30866325	0.047200215	-0.247931038	0.050847458	0.017241379	0	0	0.035714286	0.066666667	0	0	0	0.875	1.25	0.875	1.125
120	Young	684.6833333	685.4909091	555.2033898	824.4074074	963.4814815	807.2857143	692.8	693.6296296	643.1	-0.083500363	-0.079872561	-0.665151775	0.54416986	1.168920145	0.467255577	-0.047038572	-0.043311699	-0.27030153	0	0.017857143	0.016666667	0.035714286	0.068965517	0.034482759	0	0.1	0	1	1.375	0.875	1.25
121	Young	795.4576271	766.1666667	637.440678	881.9615385	1015.185185	775.6206897	771.4642857	777.2333333	646.3666667	0.115727508	-0.012980314	-0.578616996	0.495835565	1.08123547	0.028561742	0.010298028	0.035647882	-0.539395184	0.016666667	0	0.016666667	0.071428571	0	0.033333333	0.066666667	0	0	1	1.5	0.625	0.75
122	Young	652.8666667	833.4333333	612.35	841.1333333	1205.931034	775.3793103	646.0666667	746.9333333	603.1	-0.42615465	0.366185131	-0.603944756	0.399973296	2.000732372	0.111439819	-0.455993549	-0.013383215	-0.644534434	0	0	0	0	0	0	0	0	0	1	1.25	0.875	1.25
123	Young	666.5666667	787.5762712	605.9285714	849.9666667	1018.708333	801.6071429	752.8333333	710.7586207	625.8928571	-0.285658817	0.205529322	-0.531793933	0.458777172	1.143713756	0.262481807	0.064504822	-0.106279967	-0.450757222	0	0	0.050847458	0	0.2	0.066666667	0	0	0.034482759	1	1.5	0.714285714	0.857142857
124	Young	625.3166667	676.8833333	608.3333333	652.1	841.24	696.2413793	578.0666667	673.2333333	559	-0.138860232	0.157792153	-0.236561842	0.015218754	1.103302117	0.269154994	-0.410679725	0.136794456	-0.520366322	0	0	0	0	0.074074074	0.033333333	0	0	0.034482759	0.625	1.25	0.625	1.25
125	Young	512.2264151	667.05	514.9649123	535.4482759	923.3684211	574.56	499.1481481	664.0344828	481.9583333	-0.363108723	0.432895689	-0.349029112	-0.243716683	1.750722002	-0.042629071	-0.430348854	0.417391817	-0.51872795	0.086206897	0	0.05	0.033333333	0.24	0.166666667	0.1	0.033333333	0.172413793	0.875	0.875	1	1.375
126	Young	825.362069	1028.490909	826.2166667	1010.64	1213.777778	917.3214286	834.9666667	918.7333333	854.1333333	-0.425070431	0.475939143	-0.42127973	0.396758659	1.297807877	-0.017170384	-0.382467744	-0.010907661	-0.297451012	0.016949153	0	0	0.107142857	0	0.034482759	0	0	0	1	1.5	0.875	1.375
127	Young	491.0172414	512.9310345	493.2881356	493.9666667	547.6666667	530.4285714	512.1785714	501.6666667	522.4137931	-0.162649636	0.049514131	-0.140663417	-0.134094051	0.385815682	0.218920831	0.042228975	-0.059544611	0.141323787	0.033333333	0	0.016666667	0	0.142857143	0.034482759	0.066666667	0	0.033333333	0	0	0.125	0.125
128	Young	598.9827586	766.6666667	736.7678571	685.3333333	924.4090909	750.9655172	624.0666667	735.2173913	716.7333333	-0.578886911	0.265006781	0.114536667	-0.144315066	1.058868508	0.18598846	-0.45264849	0.106733722	0.013710008	0	0.120689655	0.066666667	0	0.185185185	0.033333333	0	0.041666667	0	1	1.75	0.714285714	0.857142857
129	Young	522.7118644	614.3389831	526.0517241	555.6896552	623.75	547.25	515.5	609.2068966	558.862069	-0.315548258	0.461191718	-0.287235651	-0.035989446	0.540970644	-0.107533959	-0.376684562	0.417686075	-0.009096309	0	0.016666667	0.033333333	0	0.2	0.066666667	0.066666667	0	0.033333333	1	1.75	0.75	1.125
130	Young	652.1724138	662.3833333	598.9333333	812.7692308	927.7142857	737.3333333	589.4642857	700.5357143	597.8	-0.112531906	-0.062947341	-0.371062656	0.66733159	1.225508608	0.301012357	-0.417044667	0.122321893	-0.37656616	0.016949153	0	0	0.133333333	0.192307692	0	0	0.034482759	0	0	0	0	0
131	Young	793.55	792.5254237	824.3728814	932.4074074	1149.88	1044.5	730.7241379	725.5517241	760.8333333	-0.178274755	-0.182066687	-0.064199995	0.335633247	1.140494203	0.750485299	-0.410791794	-0.429934776	-0.299358369	0	0.016666667	0.016666667	0.035714286	0.107142857	0.034482759	0.033333333	0.033333333	0	1	1.5	0.625	0.75
132	Young	517.559322	602.5666667	644.7407407	631.4615385	740.4230769	758.28	567.1	620	658.5	-0.546544595	-0.102024219	0.118512434	0.049072834	0.618854471	0.712231887	-0.2874865	-0.010861839	0.190462347	0.016666667	0	0.035714286	0.133333333	0.103448276	0.038461538	0	0.1	0	0.125	0.125	0.25	0.25
133	Young	501.3833333	534.4655172	479.5	576.2692308	730.3043478	539.6071429	545.7241379	558.4642857	475.7333333	-0.216981992	0.006137136	-0.364571712	0.288077655	1.326950454	0.040814261	0.082069657	0.167994174	-0.389975578	0	0.016949153	0	0.071428571	0.115384615	0.034482759	0	0.066666667	0	0.375	0.375	0.25	0.375
134	Young	517.6101695	634.8	502.3508772	565.5357143	798.5789474	542.1666667	523.2	631.8928571	526.6333333	-0.295591347	0.404255482	-0.386718429	-0.009384426	1.382328207	-0.148942217	-0.262209396	0.386894293	-0.241705847	0.016666667	0.017857143	0.05	0.066666667	0.344827586	0	0	0.034482759	0	0.75	1	0.75	1.125
